# Supplementary material for: Effectiveness of a Multi-Strategy Behavioral Intervention to Increase Vegetable Sales in Primary School Canteens: A Randomized Controlled Trial
Source: Nutrients. 2022 Oct 10;14(19):4218. doi: 10.3390/nu14194218 (PMC9573522; doi:10.3390/nu14194218)
Supplement: Supplementary file 1 [file nutrients-14-04218-s001.zip]

Archive with 1 entries (1 files):
- nutrients-1932989-Supplementary materials.pdf
